# Supplementary material for: Assessing the Occurrence of Host-Specific Faecal Indicator Markers in Water Systems as a Function of Water, Sanitation and Hygiene Practices: A Case Study in Rural Communities of Vhembe District Municipality, South Africa
Source: Pathogens. 2023 Dec 23;13(1):16. doi: 10.3390/pathogens13010016 (PMC10819538; doi:10.3390/pathogens13010016)
Supplement: Supplementary file 1 [file pathogens-13-00016-s001.zip]

Archive with 1 entries (1 files):
- pathogens-2702104-supplementary.pdf
